# Supplementary material for: Cellulose Nanofiber Biotemplated Palladium Composite Aerogels
Source: Molecules. 2018 Jun 9;23(6):1405. doi: 10.3390/molecules23061405 (PMC6100374; doi:10.3390/molecules23061405)
Supplement: Supplementary file 1 [file molecules-23-01405-s001.zip]

Archive with 1 entries (1 files):
- molecules-308990-supplementary.pptx
